# Supplementary material for: Enhanced Magnetocaloric Properties of the (MnNi)0.6Si0.62(FeCo)0.4Ge0.38 High-Entropy Alloy Obtained by Co Substitution
Source: Entropy (Basel). 2024 Sep 19;26(9):799. doi: 10.3390/e26090799 (PMC11431282; doi:10.3390/e26090799)
Supplement: Supplementary file 1 [file entropy-26-00799-s001.zip]

Archive with 1 entries (1 files):
- entropy-3113165-supplementary.pdf
